# Supplementary material for: Proteomic Analysis of Salivary Secretions from the Tea Green Leafhopper, Empoasca flavescens Fabrecius
Source: Insects. 2024 Apr 22;15(4):296. doi: 10.3390/insects15040296 (PMC11050670; doi:10.3390/insects15040296)
Supplement: Supplementary file 1 [file insects-15-00296-s001.zip]

Archive with 1 entries (1 files):
- insects-2922684-supplementary.pdf
